# Supplementary material for: Fluorescent Auxin Analogs Report Two Auxin Binding Sites with Different Subcellular Distribution and Affinities: A Cue for Non-Transcriptional Auxin Signaling
Source: Int J Mol Sci. 2022 Aug 2;23(15):8593. doi: 10.3390/ijms23158593 (PMC9369420; doi:10.3390/ijms23158593)
Supplement: Supplementary file 1 [file ijms-23-08593-s001.zip]

Archive with 1 entries (1 files):
- ijms-1818833-supplementary.pdf
